# Supplementary material for: NR2F1 stratifies dormant disseminated tumor cells in breast cancer patients
Source: Breast Cancer Res. 2018 Oct 16;20:120. doi: 10.1186/s13058-018-1049-0 (PMC6190561; doi:10.1186/s13058-018-1049-0)
Supplement: Supplementary file 1 — Table S1. Descriptive data from all tested patients. (XLSX 15 kb) [file 13058_2018_1049_MOESM1_ESM.xlsx]

## Sheet: Ark1
Supplementary table 1.
A. Patients with DTC positive status by the original DTC staining procedure (in at least one of the samples, APAAP - ICC technique)
Study	Patient-code	Patient-code2	BM time point	Original DTC staining result by ICC - # of DTCs	DTC status by DIF analysis	# DTC by DIF	%no/low NR2F1	% high NR2F1
Oslo1	1	1	BM1	6	neg
Oslo1	2	2	BM1	5	neg
Oslo1	3	3	BM1	29	pos	11	100	0
Oslo1	4	4	BM1	15	pos	3	100	0
Oslo1	4		BM2	86	pos	9	100	0
Oslo1	5	5	BM1	3	neg
Oslo1	5		BM2	18000	pos	1000	100	0
Oslo1	6	6	BM1	0	neg
Oslo1	6		BM2	702	pos	233	5.15	94.85
Oslo1	7	7	BM2	3	neg
Oslo1	8	8	BM1	2	neg
Oslo1	9	9	BM1	137	pos	48	43.75	56.25
Oslo1	10	10	BM2	6	neg
Oslo1	11	11	BM1	0	neg
Oslo1	11		BM2	2600	pos	500	99	1
Oslo1	12	12	BM2	1	pos	16	100	0
Oslo1	13	13	BM1	81	pos	79	100	0
NeoTax	14	14	BM3	1	neg
NeoTax	15	15	BM3	3	neg
NeoTax	16	16	BM3	1	neg
NeoTax	17	17	BM3	16	pos	5	100	0
NeoTax	18	18	BM3	2	neg
NeoTax	19	19	BM3	1	neg
NeoTax	20	20	BM1	1	neg
NeoTax	20		BM3	29	pos	35	100	0
NeoTax	21	21	BM3	2	neg
NeoTax	22	22	BM3	1	neg
NeoTax	23	23	BM3	820	pos	50	90	10
NeoTax	24	24	BM3	1	neg
NeoTax	25	25	BM3	2	neg
NeoTax	26	26	BM3	1	neg
NeoTax	27	27	BM1	5	pos	6	66.67	33.33
NeoTax	27		BM2	10	pos	5	100	0
NeoTax	28	28	BM1	3	neg
NeoTax	29	29	BM1	3	neg
NeoTax	30	30	BM3	2	neg
NeoTax	31	31	BM3	1	neg
NeoTax	32	32	BM3	1	neg
NeoTax	33	33	EOBM	1	neg
NeoTax	34	34	BM1	2	pos	2	100	0
NeoTax	34		BM3	2	neg
NeoTax	35	35	BM1	221	pos	19	100	0
NeoTax	35		BM3	8	pos	7	85.71	14.29
NeoTax	36	36	BM1	3	pos	5	100	0
NeoTax	36		BM3	8	pos	6	50	50
NeoTax	37	37	BM3	2	neg
NeoTax	38	38	BM3	1	neg
NeoTax	39	39	BM3	4	neg
NeoTax	40	40	BM3	1	neg
NeoTax	41	41	BM3	765	pos	111	69.37	30.63
NeoTax	42	42	BM1	5	neg
NeoTax	43	43	BM3	4	neg
NeoTax	44	44	BM3	1	neg
NeoTax	45	45	BM3	1	neg
NeoTax	46	46	BM3	1	neg
NeoTax	47	47	BM1	3	neg
NeoTax	48	48	BM1	0	neg
NeoTax	48		BM3	22	pos	17	76.47	25.53
NeoTax	49	49	BM1	2	neg
NeoTax	50	50	BM1	2	neg
SATT	51	51	BM1	3	neg
NeoTax	52	52	BM1	2	neg
SATT	53	53	BM1	3	neg
SATT	54	54	BM4	1	neg
SATT	55	55	BM4	1	neg
SATT	56	56	BM4	1	neg
SATT	57	57	BM3	1	neg
SATT	57		BM4	1	pos	6	0	100
SATT	58	58	BM1	0	neg
SATT	58		BM3	1	neg
SATT	59	59	BM1	3	neg
SATT	60	60	BM2	476	pos	54	53.7	46.3
SATT	60		BM3	1000	pos	1000	100	0
SATT	61	61	BM2	2	neg
SATT	61		BM4	2	neg
SATT	62	62	BM2	40000	pos	40000	100	0
SATT	63	63	BM1	1	neg
SATT	64	64	BM1	3	neg
SATT	64		BM2	0	neg
SATT	65	65	BM1	1	neg
SATT	66	66	BM1	23	pos	3	100	0
SATT	66		BM4	1	neg
SATT	67	67	BM1	3	neg
SATT	67		BM2	0	neg
SATT	68	68	BM1	2	neg
SATT	69	69	BM1	12	pos	8	50	50
SATT	69		BM2	46	pos	52	34.62	65.4
SATT	69		BM3	19	neg
SATT	70	70	BM2	4	neg
SATT	71	71	BM2	3	neg
SATT	71		BM3	0	neg
SATT	71		BM4	0	neg
SATT	72	72	BM1	3	neg
SATT	73	73	BM1	6	neg
SATT	74	74	BM1	2	neg
SATT	74		BM3	0	neg
SATT	74		BM4	1	pos	3	100	0
SATT	75	75	BM1	2	neg
SATT	76	76	BM2	5	neg
SATT	77	77	BM1	3	neg
SATT	78	78	BM1	1	neg
SATT	78		BM2	55	pos	26	100	0
SATT	78		BM3	0	neg
SATT	79	79	BM1	3	neg
SATT	80	80	BM3	2	neg
SATT	81	81	BM4	1	neg
SATT	82	82	BM1	5	neg
SATT	82		BM4	3	neg
SATT	83	83	BM3	4	neg
SATT	84	84	BM1	2	neg
SATT	84		BM2	2	pos	2	50	50
SATT	85	85	BM1	0	neg
SATT	85		BM2	68	pos	106	43.4	56.6
SATT	86	86	BM4	1	neg
B. Patients with DTC negative status by the original DTC staining procedure (in all samples, APAAP - ICC technique)
Study	Patient-code	Patient-code2	BM time point	Original DTC staining result by ICC - # of DTCs	DTC status by DIF analysis	# DTC by DIF	%no/low NR2F1	% high NR2F1
Oslo1	87	87	BM1	0	neg
Oslo1	87		BM2	0	neg
NeoTax	88	88	BM2	0	neg
NeoTax	89	89	EOBM	0	neg
NeoTax	90	90	BM2	0	neg
NeoTax	91	91	BM2	0	neg
NeoTax	92	92	BM2	0	neg
NeoTax	93	93	BM2	0	neg
NeoTax	94	94	BM2	0	neg
NeoTax	94		BM3	0	pos	1	0	100
NeoTax	95	95	BM1	0	neg
SATT	96	96	BM1	0	neg
SATT	97	97	BM3	0	neg
